# Supplementary material for: Effects and functional mechanisms of digital fitness platforms on online fitness payment behavior under the perspective of “She-economy”
Source: PLoS One. 2025 Mar 10;20(3):e0319246. doi: 10.1371/journal.pone.0319246 (PMC11892851; doi:10.1371/journal.pone.0319246)
Supplement: S1 Table — It contains the data used in the article. (XLS) [file pone.0319246.s001.xls]

## Sheet: data
No.	educational background	Frequency of use of digital fitness platforms	Duration of each use of the platform	perceived usefulness1	perceived usefulness2	perceived usefulness3	Perceived ease of use1	Perceived ease of use2	Perceived ease of use3	satisfaction1	satisfaction2	continue using intention1	continue using intention2	continue using intention3	Online Fitness Paying behavior1	Online Fitness Paying behavior2	Online Fitness Paying behavior3	Perceived enjoyment1	Perceived enjoyment2	Perceived enjoyment3	Perceived enjoyment4
1	3	3	2	5	4	4	5	5	5	1	5	5	5	5	3	5	5	3	3	4	5
2	4	2	1	5	5	4	4	4	5	4	5	3	5	5	3	3	3	4	4	5	5
3	3	2	1	2	5	5	4	5	4	4	4	3	3	3	5	3	4	5	5	4	4
4	4	1	2	5	5	4	5	5	5	1	1	5	5	5	4	3	4	5	5	5	5
5	2	2	3	3	4	4	5	3	5	5	4	4	4	4	5	5	5	4	4	4	4
6	4	2	3	4	4	3	5	4	4	5	4	4	4	4	4	5	4	5	5	5	5
7	1	3	4	5	4	5	4	5	5	5	4	5	4	4	5	5	5	4	4	4	4
8	3	2	4	5	4	4	5	5	4	1	1	5	5	5	5	4	5	4	4	4	4
9	3	5	2	5	4	4	4	3	3	3	4	4	4	4	4	4	5	5	5	5	5
10	4	2	1	4	4	5	3	5	3	5	5	4	3	4	3	3	3	4	4	4	4
11	4	1	2	4	5	5	4	5	5	5	4	5	5	4	5	3	4	3	3	3	3
12	3	2	3	5	4	5	4	4	4	5	4	4	4	4	5	4	5	5	5	5	5
13	3	2	3	5	4	4	4	4	4	5	4	3	3	3	5	5	5	5	5	5	5
14	3	2	4	4	4	3	5	5	5	2	2	5	5	4	5	4	5	4	3	3	5
15	4	2	4	4	5	5	5	5	4	4	3	4	4	4	5	4	3	3	5	3	5
16	3	2	1	3	4	4	4	5	5	5	4	4	4	4	5	5	4	3	4	4	5
17	3	4	3	4	5	5	4	5	5	2	4	4	4	3	5	5	5	3	3	2	3
18	4	2	2	5	4	5	5	5	4	4	3	3	3	4	4	4	5	3	4	4	5
19	4	2	1	2	2	4	5	5	4	5	5	4	4	4	4	5	5	4	4	3	4
20	4	2	2	4	4	4	4	2	4	5	5	3	3	3	5	5	5	4	3	4	4
21	4	4	3	5	4	4	4	3	3	3	4	4	4	4	4	4	5	5	5	5	5
22	2	2	3	5	5	4	4	4	5	2	1	5	4	5	4	5	3	3	2	3	2
23	1	5	3	4	3	2	3	4	3	4	4	4	4	4	4	5	5	5	5	5	5
24	3	2	3	5	4	4	4	5	5	5	4	4	4	4	4	4	5	2	2	3	3
25	4	2	3	2	2	2	5	5	5	5	5	4	5	4	4	4	4	5	5	2	5
26	4	3	2	2	2	2	5	4	5	5	5	5	3	5	3	4	4	2	2	2	2
27	3	5	4	2	2	2	5	4	5	5	5	4	4	4	5	5	5	2	2	2	2
28	4	4	1	3	4	4	4	5	5	5	4	3	5	3	5	4	5	4	4	3	5
29	3	2	3	4	5	5	4	5	5	4	4	4	4	4	5	4	4	4	4	3	3
30	4	2	3	5	4	5	4	4	4	5	4	4	4	4	4	5	4	4	4	4	4
31	3	4	1	5	5	4	5	5	4	5	5	3	4	3	5	5	5	3	2	2	3
32	3	2	3	4	4	4	5	3	3	5	3	3	4	3	5	5	5	4	4	4	4
33	2	1	2	3	3	3	5	4	5	2	2	4	5	5	5	3	4	5	5	5	4
34	3	4	2	5	5	4	5	4	4	5	5	3	3	4	5	4	5	4	4	4	4
35	4	2	1	5	4	4	4	5	4	3	4	3	3	3	5	5	4	3	4	4	4
36	4	2	2	5	5	4	5	4	4	5	5	4	4	3	5	5	5	3	3	3	3
37	3	2	2	5	5	4	5	4	5	5	5	4	4	4	5	5	5	5	5	5	5
38	3	2	3	4	5	5	5	4	4	5	5	4	4	4	3	4	5	5	5	5	5
39	4	3	1	3	3	3	4	3	2	4	4	4	4	4	3	4	4	5	5	4	5
40	4	2	3	5	4	4	4	3	3	3	4	4	4	4	4	4	5	3	5	5	5
41	4	2	3	4	3	3	4	4	5	3	3	3	3	3	5	3	4	3	3	3	3
42	4	4	2	5	5	4	2	3	2	4	2	4	3	3	4	5	5	2	4	3	5
43	4	4	2	3	3	3	4	4	3	3	4	3	4	4	4	4	3	4	5	4	4
44	3	2	1	5	4	4	4	5	4	2	2	4	3	4	5	4	5	4	5	4	3
45	3	1	3	4	5	4	5	5	5	4	3	4	4	4	3	4	2	3	3	4	3
46	4	4	3	4	4	2	3	4	3	4	5	3	4	3	4	4	5	4	4	4	5
47	3	2	3	4	4	5	5	4	4	4	4	4	4	5	5	4	5	4	4	4	3
48	3	1	3	3	4	4	4	5	4	4	5	3	4	3	4	5	4	4	4	3	4
49	4	2	3	3	2	4	4	5	5	4	5	4	3	3	5	4	3	3	4	4	4
50	3	2	3	3	3	4	5	5	4	1	1	5	5	4	5	4	4	3	3	3	3
51	1	2	2	2	4	4	4	4	3	4	5	4	4	4	3	3	3	4	4	4	4
52	3	3	1	4	5	5	5	5	4	4	4	4	4	3	5	3	4	3	3	3	4
53	4	2	1	3	3	3	3	4	5	5	5	3	4	3	5	5	4	3	4	4	4
54	1	2	3	3	2	3	3	4	1	5	5	4	5	3	3	4	3	4	4	4	4
55	3	2	2	3	3	3	4	4	5	3	4	5	3	3	5	5	5	4	4	4	3
56	3	2	2	3	4	3	5	4	5	5	5	4	4	4	4	3	3	3	4	4	5
57	3	2	1	4	5	4	4	4	4	4	3	3	4	4	5	4	3	4	4	4	4
58	4	2	3	4	4	5	3	4	4	2	3	4	4	4	4	3	5	4	4	3	4
59	4	1	3	4	4	4	5	5	5	5	4	3	3	3	2	2	2	4	3	3	3
60	4	2	2	5	5	5	3	3	3	2	2	4	3	3	4	4	4	3	3	3	3
61	3	2	2	4	3	3	4	4	4	3	4	4	4	3	4	4	4	4	4	3	4
62	3	1	2	5	4	4	4	4	4	3	4	3	3	3	4	4	3	3	3	3	3
63	3	2	3	3	3	3	5	5	5	3	2	4	4	4	4	4	3	5	5	5	5
64	4	5	3	4	5	4	4	4	4	4	4	4	4	4	5	4	4	4	3	3	4
65	3	1	3	5	5	5	5	5	5	4	5	4	5	3	5	5	4	4	4	3	3
66	3	2	3	3	1	4	5	5	5	5	4	3	3	5	5	4	5	3	4	4	4
67	4	4	2	4	2	4	5	5	5	5	4	4	4	4	3	3	4	3	3	2	3
68	4	4	2	3	3	3	5	5	5	5	5	3	3	3	4	3	5	5	5	5	5
69	4	3	2	3	4	4	3	3	3	5	5	3	3	4	5	4	3	3	3	5	4
70	3	4	3	5	4	4	4	4	4	4	4	4	4	3	2	2	2	4	4	4	5
71	4	4	4	5	5	5	4	4	4	5	4	5	4	5	2	4	3	3	4	3	3
72	3	4	3	4	4	4	2	2	2	5	4	2	4	3	4	5	5	4	3	4	3
73	4	2	1	4	4	2	4	4	4	4	5	4	4	4	4	5	3	4	4	3	5
74	3	2	1	3	3	3	3	3	3	5	4	3	3	3	5	3	5	4	5	4	5
75	3	5	2	4	3	2	5	5	5	4	4	3	3	3	5	5	5	4	4	4	4
76	3	1	2	4	5	5	4	4	4	5	5	4	4	3	4	5	5	4	5	5	5
77	4	2	1	4	4	4	3	3	3	4	5	3	3	3	5	4	5	4	4	4	3
78	4	2	2	5	4	4	4	4	4	4	4	4	3	4	4	5	3	4	3	3	4
79	2	2	2	3	1	3	3	3	3	4	5	3	4	3	4	4	5	3	4	2	4
80	4	3	3	2	4	4	3	3	3	4	4	2	3	3	5	4	4	4	4	4	4
81	3	2	2	3	3	3	5	5	5	4	2	3	3	3	5	5	4	3	5	5	5
82	3	3	2	5	4	5	4	4	4	4	4	4	4	4	4	5	4	4	4	3	4
83	3	4	2	3	3	3	5	5	5	4	4	5	5	3	4	5	4	4	4	4	5
84	4	2	2	4	5	5	4	4	4	4	4	4	4	4	5	5	5	5	5	5	5
85	3	1	1	5	4	4	4	3	3	3	4	4	4	4	4	4	5	1	3	4	3
86	3	2	3	4	4	4	4	5	4	4	4	3	5	5	2	2	2	3	3	3	3
87	3	2	1	4	5	4	5	5	3	4	4	3	5	3	4	4	5	3	3	3	3
88	4	2	2	5	4	4	4	3	3	3	4	4	4	4	4	4	5	4	5	4	4
89	4	5	3	4	5	5	2	5	5	4	5	4	3	5	4	4	4	4	4	5	5
90	3	2	2	5	5	5	4	2	2	4	4	4	4	4	5	3	5	4	4	4	5
91	4	2	4	4	5	5	5	4	4	3	4	4	3	4	5	4	4	4	5	5	3
92	4	3	1	4	4	3	2	3	4	5	4	3	3	3	5	4	3	4	3	4	4
93	3	2	4	4	4	5	4	4	5	4	4	5	4	5	5	4	3	5	5	4	4
94	2	2	1	5	4	4	4	5	5	5	4	4	3	3	2	3	3	4	4	4	4
95	2	3	3	4	4	3	3	3	3	5	5	2	4	4	3	4	5	5	5	3	3
96	3	2	3	4	4	4	4	4	4	3	4	4	4	5	4	3	5	3	4	4	5
97	4	2	3	3	4	4	5	4	4	4	4	4	3	3	3	3	3	3	3	3	3
98	4	1	4	3	3	4	2	3	2	2	3	4	3	3	5	5	5	5	5	5	5
99	4	4	4	3	4	4	3	3	3	4	5	3	2	3	5	5	5	3	2	3	3
100	3	2	1	3	5	4	4	2	2	4	5	4	4	4	4	5	5	3	3	3	3
101	2	2	2	5	4	5	4	5	4	2	3	4	4	4	3	3	4	4	4	4	4
102	1	5	2	5	4	5	5	5	4	5	4	4	4	4	4	4	4	4	4	4	4
103	3	2	3	5	4	4	4	3	3	4	4	3	3	3	4	4	4	5	4	3	5
104	4	4	3	3	4	4	4	5	5	2	2	3	3	3	4	5	4	3	3	3	4
105	3	1	2	4	5	5	4	5	4	2	4	4	4	3	5	3	4	5	4	5	4
106	1	2	3	3	3	3	5	5	4	2	3	4	4	3	2	4	4	3	3	3	3
107	3	5	4	5	4	4	4	5	5	2	4	3	4	4	3	3	3	4	4	3	4
108	4	2	2	2	4	4	5	5	4	5	4	3	3	3	3	4	5	5	5	4	5
109	4	2	4	4	4	5	3	4	4	4	5	4	3	4	5	5	5	3	4	3	4
110	4	2	1	4	4	4	2	2	4	3	3	3	3	3	3	4	3	3	3	3	3
111	4	2	2	4	3	3	5	4	5	5	4	3	3	3	4	5	3	2	3	3	2
112	4	5	1	5	5	4	2	3	3	3	3	4	3	3	3	3	4	4	4	4	4
113	1	1	2	4	4	5	4	2	3	5	4	4	4	3	4	4	4	3	4	3	4
114	3	4	2	3	3	3	5	4	5	4	4	4	4	4	4	3	4	3	3	3	3
115	4	4	3	5	5	5	3	2	3	1	3	4	4	4	5	5	5	5	5	5	5
116	4	4	1	5	5	4	4	3	3	3	4	4	4	4	4	4	5	3	4	4	4
117	2	3	3	5	5	3	2	2	5	3	5	3	3	4	4	3	4	4	4	3	3
118	3	4	1	5	5	4	5	4	4	4	4	5	3	4	4	3	3	4	4	4	4
119	3	4	4	4	4	3	4	5	4	5	4	5	4	5	3	3	4	3	4	3	5
120	2	2	1	4	4	4	4	5	4	5	4	4	3	5	4	2	3	3	4	3	3
121	2	5	1	2	2	4	4	3	2	3	3	4	4	3	4	2	3	4	4	4	4
122	4	1	3	4	4	5	4	4	5	4	4	4	4	4	4	3	4	3	4	3	4
123	3	2	2	3	3	5	5	4	4	4	3	4	4	3	5	4	4	4	3	4	3
124	3	4	2	4	4	2	4	4	3	3	4	3	3	3	3	4	2	4	4	4	4
125	1	1	1	4	4	4	4	3	3	4	5	3	3	3	5	5	5	3	3	3	3
126	4	2	2	5	5	5	3	3	4	5	5	3	4	4	4	5	5	5	5	5	5
127	3	5	3	3	3	3	3	3	5	4	5	4	4	3	4	4	5	4	3	3	4
128	4	4	3	4	4	5	4	4	4	5	4	5	5	5	2	2	2	3	3	3	3
129	1	2	3	4	4	4	4	5	5	3	4	3	3	3	3	4	4	4	4	4	3
130	3	2	2	2	2	3	4	4	5	4	4	3	3	3	3	3	3	3	3	3	3
131	4	1	2	5	5	5	4	3	4	5	3	3	4	3	4	3	4	4	4	4	4
132	4	2	3	5	5	4	3	1	1	4	3	3	3	4	3	2	4	2	3	3	4
133	3	2	2	4	4	2	4	3	4	5	4	4	4	3	3	3	3	4	4	3	4
134	3	3	2	4	4	4	3	3	1	1	4	1	1	1	1	2	1	1	1	1	1
135	3	1	3	4	4	5	5	5	5	5	4	3	3	4	3	4	3	4	4	4	4
136	3	4	2	5	5	5	4	3	4	3	4	3	3	3	4	3	4	4	4	3	4
137	4	1	1	3	3	4	3	3	3	4	3	3	3	3	4	4	4	3	3	3	3
138	4	2	1	3	3	2	4	1	1	1	1	3	3	3	5	5	4	4	5	4	5
139	3	1	3	5	5	4	4	3	3	3	4	4	4	4	4	4	5	4	1	1	1
140	4	2	1	4	4	3	4	5	5	2	2	3	3	3	4	3	3	3	3	4	4
141	4	2	1	4	4	3	4	4	4	1	2	4	4	3	4	4	3	3	4	4	4
142	4	4	2	3	3	3	5	5	5	5	5	3	3	3	4	3	4	4	4	4	4
143	3	4	3	3	3	4	5	5	5	4	5	4	4	4	3	3	3	3	3	3	3
144	3	4	1	3	3	4	4	4	4	5	4	4	4	3	2	3	4	4	4	4	4
145	3	2	2	5	5	5	4	4	2	4	4	3	3	4	4	4	4	3	3	3	3
146	4	1	2	5	5	4	4	3	3	3	4	4	4	4	4	4	5	3	3	3	3
147	3	2	3	2	2	4	5	5	3	2	2	3	2	3	5	4	4	3	3	4	3
148	3	2	3	4	4	3	3	3	3	4	3	3	3	3	4	2	3	3	4	3	4
149	1	2	2	4	4	3	4	5	4	4	5	4	4	3	2	2	2	5	4	4	5
150	4	2	1	4	4	5	5	5	4	4	2	3	3	3	5	5	3	3	3	3	3
151	2	3	2	3	3	4	3	3	3	5	4	4	3	3	4	3	4	4	4	4	4
152	3	2	3	4	4	4	4	5	5	2	4	4	4	3	4	3	5	2	2	3	3
153	4	2	2	4	4	4	4	4	4	5	5	4	4	3	4	3	4	5	5	5	5
154	3	2	1	4	4	4	4	4	3	1	1	4	3	4	3	4	4	4	4	3	4
155	4	2	3	3	3	3	4	4	2	2	2	3	3	3	5	3	4	4	4	4	5
156	4	1	3	3	3	4	3	4	3	5	5	3	3	3	5	5	5	3	2	3	3
157	4	2	3	3	4	4	4	4	2	3	2	3	3	4	5	5	4	4	4	4	4
158	3	2	2	1	2	2	4	3	3	3	2	3	3	3	4	3	4	3	4	4	3
159	4	3	2	4	4	4	4	4	2	2	2	4	4	4	4	4	3	5	5	4	5
160	3	4	4	4	2	2	3	4	4	3	2	4	4	4	3	5	5	4	3	4	4
161	3	2	3	3	2	3	3	3	4	1	1	2	4	3	4	3	3	4	4	4	5
162	3	4	2	4	2	4	2	4	3	3	2	3	3	3	3	4	4	3	3	3	4
163	3	2	2	4	4	4	4	3	4	2	2	2	5	3	4	5	4	3	1	2	5
164	4	4	3	4	2	3	5	1	1	3	1	2	2	2	5	5	4	4	4	3	3
165	4	3	3	5	4	5	3	4	3	2	4	3	4	4	3	4	4	3	3	3	3
166	3	5	5	5	4	4	2	4	2	4	5	5	5	4	4	4	3	5	4	5	3
167	2	2	3	1	5	4	2	5	5	1	3	3	3	3	4	4	4	3	3	3	4
168	3	4	2	5	4	5	3	2	2	4	3	3	3	4	4	2	3	3	3	3	3
169	4	5	2	5	5	5	2	1	1	1	1	4	4	4	4	3	2	2	3	4	2
170	4	2	2	2	1	1	5	2	4	3	3	3	3	3	3	2	2	3	4	4	3
171	4	4	2	4	5	5	4	2	3	3	5	2	2	3	5	4	3	2	3	3	3
172	4	2	1	3	4	2	3	3	1	2	3	1	1	2	3	1	1	2	1	1	1
173	3	2	3	3	4	4	4	5	4	4	4	3	3	3	3	3	3	4	4	3	4
174	3	2	2	5	2	5	3	5	3	2	5	3	3	3	4	4	3	3	2	3	3
175	4	4	3	4	3	4	2	3	3	2	4	4	3	3	4	3	4	3	3	3	3
176	3	1	3	2	3	4	2	1	2	4	5	3	3	3	4	4	4	4	3	4	4
177	4	4	2	4	4	3	4	4	4	3	3	3	3	3	4	3	2	3	4	3	4
178	3	2	3	5	4	5	5	4	5	5	4	3	4	3	3	4	4	3	3	3	3
179	3	3	4	1	3	4	4	5	2	4	3	5	4	4	5	3	4	3	5	4	1
180	3	2	1	2	1	2	1	2	1	1	2	3	3	3	5	4	4	4	5	4	5
181	4	2	2	5	1	4	1	5	2	2	5	4	4	5	4	3	4	3	3	3	3
182	4	2	1	4	2	2	4	4	4	2	1	3	3	3	3	5	4	3	4	4	4
183	3	2	1	4	4	4	1	3	2	2	2	4	4	3	2	4	2	3	2	3	4
184	3	2	2	3	3	2	3	3	3	4	4	4	4	3	5	4	5	3	3	4	4
185	4	1	3	5	4	4	4	3	2	3	2	2	3	3	4	2	3	3	3	3	3
186	2	2	2	3	3	4	1	2	2	4	2	3	3	5	4	3	4	2	3	2	4
187	3	2	3	2	4	3	3	4	2	3	2	3	3	3	2	4	3	2	2	4	2
188	2	2	2	2	4	3	3	4	5	4	2	3	3	3	2	3	3	3	2	3	3
189	3	1	1	5	4	3	4	3	2	1	2	4	3	5	3	3	3	4	3	4	3
190	3	2	2	4	2	5	5	4	3	1	2	3	2	2	3	4	4	4	3	3	3
191	3	2	3	1	1	1	4	5	5	4	2	4	4	4	2	2	2	3	3	2	2
192	4	2	2	2	1	2	3	4	5	4	4	4	4	4	4	3	5	1	3	3	3
193	3	1	2	4	5	4	5	5	5	3	3	4	4	4	5	5	5	2	1	2	2
194	1	2	4	2	4	4	4	5	1	5	4	4	5	3	3	3	2	5	2	4	3
195	3	5	3	4	3	2	1	2	1	5	4	4	3	4	5	4	3	2	2	2	2
196	3	4	1	5	5	2	5	1	1	1	2	2	2	2	4	4	4	2	3	3	3
197	2	2	2	4	4	5	4	5	5	5	3	4	4	4	3	2	4	2	2	2	1
198	4	2	3	4	2	4	2	4	4	2	2	5	5	5	5	3	5	5	5	5	5
199	4	2	2	3	2	2	3	5	1	3	1	4	4	4	4	4	3	2	3	1	3
200	4	1	1	5	5	3	3	4	4	3	3	1	1	2	1	1	1	3	3	3	2
201	3	4	4	4	5	4	3	5	5	3	3	3	3	3	4	2	3	2	1	2	2
202	3	4	1	4	4	5	5	5	4	3	3	3	3	3	1	1	1	2	2	2	1
203	3	2	3	2	2	4	2	3	3	2	2	3	3	3	4	4	5	3	3	3	3
204	3	2	2	2	2	3	1	5	3	3	3	4	4	3	2	2	2	1	5	3	2
205	4	2	2	4	4	2	1	1	2	4	4	3	4	3	4	5	4	2	1	1	3
206	4	1	2	4	2	4	3	2	4	2	2	1	1	1	3	3	3	4	4	4	3
207	3	2	2	4	5	4	5	4	5	4	4	4	4	4	3	3	3	3	2	3	3
208	4	3	2	2	2	2	3	2	3	2	2	3	3	3	2	2	2	4	4	3	4
209	3	4	1	2	2	1	3	2	3	5	5	4	3	5	2	2	2	5	4	5	5
210	2	2	1	2	2	4	4	4	3	1	1	3	5	3	3	3	3	3	2	4	1
211	3	2	1	4	2	4	2	2	2	3	3	3	3	3	4	4	4	3	1	2	2
212	4	4	1	4	3	2	2	4	3	3	3	3	3	3	3	3	3	3	2	2	2
213	2	2	3	5	4	4	2	1	1	3	3	4	3	3	4	4	4	2	2	2	1
214	3	4	3	4	3	4	3	4	4	4	4	3	3	3	3	3	3	3	3	3	3
215	3	4	3	4	2	3	2	1	2	3	3	3	3	3	5	5	5	1	3	2	1
216	3	2	2	3	4	4	3	4	2	2	2	3	3	3	3	3	3	4	4	4	4
217	3	2	2	4	3	2	1	1	1	4	4	3	3	3	4	4	4	3	5	2	3
218	3	2	2	3	4	4	3	1	2	3	3	4	4	4	3	3	3	4	4	4	5
219	3	1	3	4	5	5	2	1	1	3	3	3	3	3	4	4	4	3	3	3	3
220	3	4	2	2	3	4	2	3	4	2	2	3	3	3	3	3	3	3	2	2	2
221	4	2	2	2	1	2	1	2	2	3	3	2	2	2	3	3	3	3	2	2	2
222	3	2	2	3	3	4	5	1	4	2	2	3	4	3	2	2	2	5	2	2	1
223	4	5	4	3	4	2	2	3	4	3	3	3	3	3	3	3	3	1	2	2	2
224	3	2	3	2	2	2	3	2	3	3	3	2	2	2	5	5	5	2	2	2	2
225	1	2	2	3	3	3	4	3	4	1	1	2	2	3	5	5	5	2	3	3	3
226	1	3	5	1	1	1	2	1	2	5	5	2	2	2	5	5	5	3	3	3	3
227	4	2	1	2	2	2	2	1	2	3	3	2	3	3	3	3	3	4	3	3	2
228	4	2	3	2	4	2	3	2	1	2	2	3	3	3	5	5	5	2	2	2	1
229	2	2	2	2	2	2	1	3	1	2	2	3	3	3	4	4	4	1	3	1	2
230	1	5	1	4	4	2	2	4	4	2	2	3	3	3	3	3	3	2	3	2	2
231	3	4	1	5	2	2	4	4	3	1	1	2	2	3	5	5	5	2	2	3	1
232	4	4	1	2	2	2	3	4	4	3	3	3	3	3	3	3	3	3	3	3	3
233	4	5	2	3	2	2	1	2	1	1	1	2	2	2	4	4	4	2	3	3	3
234	4	2	2	3	5	3	4	4	3	5	5	3	4	4	1	1	1	5	5	5	5
235	3	4	2	2	3	2	1	2	1	2	2	2	2	2	3	3	3	2	3	2	2
236	4	2	2	2	5	2	2	2	4	1	1	4	3	3	2	2	2	2	1	2	2
237	3	2	3	4	4	2	2	4	2	2	2	2	2	3	3	3	3	1	2	1	2
238	3	3	3	2	4	2	3	4	3	3	3	3	3	3	3	3	3	2	2	1	1
239	3	3	1	3	3	3	1	2	1	1	1	2	2	2	3	3	3	2	2	3	2
240	3	2	3	3	3	2	2	2	4	2	2	2	2	3	4	4	4	2	1	1	2
241	4	2	2	2	4	3	1	1	2	3	3	3	3	3	2	2	2	2	3	2	3
242	3	2	2	4	4	4	1	2	2	3	3	3	3	3	4	4	4	2	3	2	2
243	1	2	2	3	4	2	2	2	2	3	3	3	2	3	2	2	3	3	2	2	1
244	4	5	3	1	2	1	1	1	2	2	2	3	3	3	4	3	2	3	2	3	3
245	4	2	3	2	2	1	1	2	1	2	2	3	2	2	2	3	4	1	1	2	2
246	3	2	1	2	2	4	4	2	4	1	2	3	3	3	2	2	1	2	1	2	2
247	1	2	4	3	3	3	3	2	3	2	3	4	4	4	3	2	1	2	2	3	2
248	3	1	1	3	2	2	2	2	1	3	3	1	1	2	3	1	2	2	2	3	2
249	4	2	1	1	1	2	1	1	2	2	3	2	3	3	2	3	4	2	1	1	2
250	4	2	1	2	3	2	5	1	1	5	5	4	4	4	3	4	4	5	5	5	5
251	3	2	2	2	2	1	2	1	1	2	1	3	1	2	1	1	1	2	2	2	2
252	3	2	3	3	2	2	1	1	1	1	3	2	3	3	2	2	2	3	2	5	4
253	4	2	1	3	4	4	2	2	2	3	2	2	2	1	1	4	1	1	1	1	3
254	3	4	1	1	1	1	3	1	3	2	2	2	3	2	5	3	5	3	2	2	2
255	4	1	4	2	3	4	3	2	2	1	2	3	4	3	5	5	4	2	2	2	1
256	2	4	3	2	2	2	4	3	4	4	2	3	3	2	2	3	1	2	1	1	3
257	4	2	2	3	3	3	1	2	2	2	3	2	2	2	1	1	1	3	3	3	3
258	4	1	1	4	4	2	1	3	3	2	3	2	3	2	2	3	1	3	3	2	3
259	3	2	2	4	4	3	2	2	4	1	2	2	2	2	1	1	1	2	2	2	1
